# Supplementary material for: Genomic Evaluation of Multidrug-Resistant Extended-Spectrum β-Lactamase (ESBL)-Producing Escherichia coli from Irrigation Water and Fresh Produce in South Africa: A Cross-Sectional Analysis
Source: Environ Sci Technol. 2024 Aug 5;58(32):14421–38. doi: 10.1021/acs.est.4c02431 (PMC11325645; doi:10.1021/acs.est.4c02431)
Supplement: Supplementary file 1 — es4c02431_si_001.xlsx [file es4c02431_si_001.xlsx]

## Sheet: Cover Page
Title:	Genomic evaluation of multidrug-resistant extended-spectrum beta-lactamase (ESBL)-producing Escherichia coli from irrigation water and fresh produce in South Africa: a cross-sectional analysis
Authors:	Richter, Loandi1,2; Duvenage, Stacey1,3; du Plessis, Erika Margarete1; Msimango, Thabang1,2; Dlangalala, Manana1; Mathavha, Muneiwa Tshidino1; Molelekoa, Tintswalo1; Kgoale, Degracious Moloko1,2; Korsten, Lise1,2*
	Affiliations:
	1Department of Plant and Soil Sciences, University of Pretoria, Hatfield, Pretoria, South Africa, 0001
	2 Department of Science and Innovation-National Research Foundation Centre of Excellence in Food Security, South Africa
	3Food and Markets Department, Natural Resources Institute, University of Greenwich, United Kingdom
Author email:	lise.korsten@up.ac.za
Summary:	Table 1:	Assembly metrics of Escherichia coli isolated from water and fresh produce samples in South Africa

## Sheet: SI 1
Genomic evaluation of multidrug-resistant extended-spectrum beta-lactamase (ESBL)-producing Escherichia coli from irrigation water and fresh produce in South Africa: a cross-sectional analysis
Supplementary Table S1: Assembly metrics of Escherichia coli isolated from water and fresh produce samples in South Africa
Isolate ID code	Accession number	ANI Value	Statistics for contig lengths			Statistics for numbers of contigs			Statistics for bases in the contigs
			Min contig length	Max contig length	N50 contig length	Number of contigs	Number of contigs >=1kb	Number of contigs in N50	Number of bases in all contigs	Number of bases in contigs >=1kb	GC Content of contigs
UPMP 588	SAMN19374594	97.14	358	315.318	66.912	170	147	22	5,179,850	5,165,323	50.71 %
UPMP 589	SAMN19374573	97.1635	333	359.01	68.394	166	144	21	5,183,312	5,171,431	50.71 %
UPMP 609	SAMN19374555	98.5176	326	519.712	168.697	81	67	9	4,711,889	4,703,832	50.85 %
UPMP 615	SAMN19374548	98.5174	320	590.234	186.427	113	96	8	5,077,166	5,068,371	50.58 %
UPMP 720	SAMN19374549	96.8748	311	732.362	205.606	108	80	8	5,041,749	5,025,650	50.59 %
UPMP 723	SAMN24818884	97.7986	338	766.478	187.04	75	62	9	5,320,773	5,314,133	50.27 %
UPMP 767	SAMN24818885	97.1472	364	228.49	66.111	166	150	24	5,267,370	5,258,332	50.69 %
UPMP 768	SAMN19374597	99.174	347	185.236	69.959	217	177	25	5,192,966	5,169,297	50.54 %
UPMP 784	SAMN19374592	99.3064	330	317.659	102.562	149	129	16	4,854,586	4,843,977	50.56 %
UPMP 788	SAMN19374554	99.5118	316	287.055	92.143	179	142	16	4,797,093	4,775,896	50.71 %
UPMP 790	SAMN24818886	99.5087	356	287.181	91.967	174	141	16	4,833,608	4,813,623	50.65 %
UPMP 809	SAMN19374564	98.2997	335	352.959	135.886	138	112	13	5,282,819	5,266,487	50.53 %
UPMP 812	SAMN19374550	97.8317	338	885.305	234.036	68	53	7	5,069,264	5,061,165	50.49 %
UPMP 818	SAMN19374567	97.8399	310	437.231	190.435	82	65	10	5,074,055	5,063,843	50.48 %
UPMP 819	SAMN19374565	97.8379	310	434.052	163.69	76	64	10	5,058,799	5,050,696	50.49 %
UPMP 1126	SAMN19374556	98.396	303	69.087	1.66	4.745	1.904	852	6,133,820	4,411,612	50.70 %
UPMP 1129	SAMN19374544	98.4015	335	357.481	156.657	115	97	11	5,017,831	5,007,440	50.51 %
UPMP 1131	SAMN19374545	98.3279	318	584.347	125.507	122	103	11	5,025,249	5,014,974	50.51 %
UPMP 1515	SAMN19374559	97.8251	335	352.936	144.535	127	102	12	5,286,548	5,273,438	50.53 %
UPMP 1524	SAMN24818870	98.495	338	428.839	209.462	68	60	10	5,120,444	5,115,884	50.42 %
UPMP 1531	SAMN19374553	98.3815	324	397.637	169.374	117	97	12	4,992,923	4,980,531	50.64 %
UPMP 1542	SAMN24818872	98.3765	326	297.265	149.401	127	81	13	4,934,361	4,911,126	50.84 %
UPMP 1545	SAMN24818873	98.4171	335	650.949	158.272	137	103	9	4,904,373	4,885,560	50.57 %
UPMP 1547	SAMN24818874	98.3979	318	414.377	158.262	277	168	11	5,131,126	5,067,057	50.87 %
UPMP 1548	SAMN19374576	98.3781	303	326.385	159.07	81	65	11	4,808,449	4,800,379	50.80 %
UPMP 1549	SAMN24818871	98.482	335	300.593	154.426	113	95	11	4,883,214	4,872,821	50.81 %
UPMP 1551	SAMN24818875	98.4929	332	371.948	160.931	106	89	12	4,991,863	4,982,689	50.64 %
UPMP 1716	SAMN15905474	97.8278	335	265.474	133.312	107	87	13	4,693,382	4,682,487	50.84 %
UPMP 1773	SAMN16339888	97.8542	200	426.167	90.175	685	561	38	14,274,633	14,213,733	49.55 %
UPMP 1774	SAMN16339889	97.3237	210	280.761	20.809	1.659	1.431	138	14,441,100	14,303,940	49.64 %
UPMP 1991	SAMN19374581	97.8867	319	200.719	69.729	224	183	25	5,191,645	5,167,222	50.56 %
UPMP 1993	SAMN19374586	99.5695	299	496.075	166.726	115	91	10	5,039,477	5,025,907	50.59 %
UPMP 1995	SAMN24818876	99.6127	327	246.618	109.481	122	104	17	4,923,238	4,911,992	50.58 %
UPMP 1996	SAMN24818877	98.943	344	485.846	214.787	81	65	8	4,894,462	4,883,879	50.81 %
UPMP 1997	SAMN19374561	97.8625	323	251.65	94.665	130	108	18	4,920,912	4,908,852	50.58 %
UPMP 2004	SAMN19374584	99.4214	296	265.693	107.503	171	140	16	5,231,933	5,214,728	50.47 %
UPMP 2005	SAMN24818878	99.5831	311	25.811	1.198	5.222	1.313	982	5,095,285	2,909,052	49.75 %
UPMP 2006	SAMN24818879	99.437	342	246.083	94.666	132	107	17	4,922,955	4,908,155	50.58 %
UPMP 2007	SAMN19374572	99.4856	289	353.306	89.201	159	136	15	5,233,898	5,220,993	50.57 %
UPMP 2010	SAMN19374579	99.1683	334	294.767	85.427	131	112	17	5,153,842	5,142,528	50.71 %
UPMP 2011	SAMN24818880	96.925	344	305.274	89.368	140	118	16	5,148,895	5,136,355	50.71 %
UPMP 2045	SAMN19374575	98.9396	318	406.053	87.143	149	127	19	4,965,820	4,953,227	50.55 %
UPMP 2050	SAMN19374582	98.3936	305	206.647	80.872	156	127	19	4,966,361	4,948,590	50.55 %
UPMP 2062	SAMN19374562	98.9339	349	406.053	88.634	134	114	16	4,972,220	4,960,402	50.55 %
UPMP 2066	SAMN24818881	98.3196	344	562.151	131.998	128	110	13	5,267,002	5,255,108	50.55 %
UPMP 2087	SAMN24818882	98.907	344	562.16	125.025	137	114	13	5,258,401	5,243,770	50.58 %
UPMP 2097	SAMN24818883	97.365	310	281.472	158.038	118	91	13	4,987,596	4,971,900	50.84 %
UPMP 1722	SAMN24818887	97.3523	338	885.096	248.036	50	40	7	5,112,480	5,106,541	50.45 %
UPMP 1725	SAMN24818888	97.404	338	434.158	238.765	61	52	9	5,067,825	5,061,771	50.49 %
UPMP 1727	SAMN19374590	99.1167	310	885.104	213.876	75	59	8	5,064,848	5,056,247	50.48 %
UPMP 1745	SAMN24818908	99.1481	345	423.387	175.021	88	70	10	5,000,277	4,989,731	50.64 %
UPMP 1749	SAMN19374589	99.1077	324	556.321	169.083	79	66	10	4,942,928	4,935,848	50.56 %
UPMP 1761	SAMN19374598	98.3335	356	356.447	92.017	119	102	14	4,755,114	4,744,076	50.62 %
UPMP 1772	SAMN24818890	98.3494	326	276.077	73.331	481	409	22	5,803,906	5,759,566	48.40 %
UPMP 1785	SAMN16339893	98.3992	202	516.916	150.054	249	169	18	8,912,886	8,880,572	44.91 %
UPMP 1787	SAMN24818891	97.2162	340	356.446	92.14	135	114	14	4,837,658	4,824,319	50.61 %
UPMP 1797	SAMN24818892	98.5307	336	263.167	102.92	203	161	16	5,226,780	5,202,384	50.34 %
UPMP 1798	SAMN16339898	99.5424	202	641.886	195.919	229	154	15	8,915,142	8,882,825	44.91 %
UPMP 2117	SAMN15421725	97.2162	383	77.645	21.085	406	358	73	5,020,537	4,986,018	50.69 %
UPMP 2120	SAMN15421728	98.5307	509	476.299	263.026	45	44	7	4,638,712	4,638,203	50.82 %
UPMP 2130	SAMN15421738	99.5424	451	141.185	41.512	215	202	33	4,601,339	4,592,018	50.66 %
